# Supplementary material for: Acanthamoeba containing endosymbiotic chlamydia isolated from hospital environments and its potential role in inflammatory exacerbation
Source: BMC Microbiol. 2016 Dec 15;16:292. doi: 10.1186/s12866-016-0906-1 (PMC5160005; doi:10.1186/s12866-016-0906-1)
Supplement: Additional file 1: — Accession numbers of nucleotide sequences used for the phylogenetic analysis. (XLSX 21 kb) [file 12866_2016_906_MOESM1_ESM.xlsx]

## Sheet: file1
	Additional file 1: Accession numbers of nucleotide sequences used for the phylogenetic analysis
	Organism type	Organism name	Accession number
	Bacteria	Parachlamydia UV-7	AJ715410.1
		Parachlamydia Hall's coccus	AF366365
		endosymbiont of Acanthamoeba UWE1	AF083614.1
		Parachlamydia Bn9	Y07556.1
		Parachlamydia Seine	DQ309029.1
		Protochlamydia UWE25	AF083615.1
		endosymbiont of Acanthamoeba UWC22	AF083616
		Neochlamydia hartmannellae	AF177275.1
		Simkania negevensis Z	U68460.2
		Chlamydophila pneumoniae	U73784.2
		endosymbiont of Acanthamoeba TUME1	AF098330.1
		Protochlamydia naegleriophila Knic	DQ632609.1
		Waddlia chondrophila WSU 86-1044	AF042496.1
		Chlamydophila pneumonia TW-183	NC005043.1
		Chlamydia trachomatis 434/Bu	NC010287.1
		Chlamydia pecorum	U73785.1
		Chlamydia suis	U73110.2
		Protochlamydia HS-T3	AB812093.1
		Parachlamydia Leol	AB812094.1
		Neochlamydia S13	AB506677.1
		Protochlamydia R18	AB506679.1
		Neochlamydia S40	AB506678.1
		Protochlamydia W-9	LC122505
		Neochlamydia Y-20	LC122506
		Neochlamydia Y-23	LC122507
	Acanthamoeba	T1Aca Acanthamoeba castellanii CDC:0981:V006	U07400
		T2Apa Acanthamoeba palestinensis Reich ATCC30870	U07411
		T2Apu Acanthamoeba pustulosa GE3a	AF019050
		T3Agr Acanthamoeba griffini S-7 ATCC30731	S07412
		T3Apo Acanthamoeba polyphaga Panola Mountain	AF019052
		T4Aca Acanthamoeba castellanii Neff ATCC50373	U07416
		T4Alu Acanthamoeba polyphaga BCM:0173:16 ATCC50371	U07407
		T4Aha Acanthamoeba hatchetti 2AX1	AF019060
		T4Apo Acanthamoeba polyphaga JAC/S2 ATCC50372	U07415
		T5Ale Acanthamoeba lenticulata strain PD2S	U94741
		T5Ale45 Acanthamoeba lenticulata strain 45	U94730
		T6Apa Acanthamoeba palestinensis 2802	AF019063
		T7Aas Acanthamoeba astronyxis Ray & Hayes	AF019064
		T8Atu Acanthamoeba tubiashi OC-15C	AF019065
		T9Aco Acanthamoeba comandoni Comandon & de Fonbrune	AF019066
		T10Acu Acanthamoeba culbertsoni Lilly A-1	AF019067
		T11Ast Acanthamoeba stevensoni RB:F:1	AF019069
		T11Aha Acanthamoeba hatchetti BH-2	AF019068
		T12Ahe Acanthamoeba healyi	AF019070
		T13AcUWC9 Acanthamoeba sp. UWC9	AF132134
		T13AcUWET39 Acanthamoeba sp. UWET39	AF132136
		T14Ac Acanthamoeba sp. PN15	AF333607
		T15Aja304 Acanthamoeba jacobsi AC304	AY262364
		T15Aja Acanthamoeba jacobsi ATCC30732	AY262360
		T15Aja Acanthamoeba jacobsi ATCC30732	AY262360
		Acanthamoeba sp. W-9	LC122508
		Acanthamoeba sp. Y-20	LC122509
		Acanthamoeba Y23	LC122510
