# Supplementary material for: Acanthamoeba containing endosymbiotic chlamydia isolated from hospital environments and its potential role in inflammatory exacerbation
Source: BMC Microbiol. 2016 Dec 15;16:292. doi: 10.1186/s12866-016-0906-1 (PMC5160005; doi:10.1186/s12866-016-0906-1)
Supplement: Additional file 2: — Prevalence of amoebae with or without environmental chlamydiae in the hospital. (XLSX 34 kb) [file 12866_2016_906_MOESM2_ESM.xlsx]

## Sheet: file2
	Additional file 2: Prevalence of amoebae with or without environemtnal chlamydiae in the hospital
	Winter trial: 2/16-3/9, 2012
	Sample name	Sampling placea	Floor	Condition	1st step: Amoebal PCRb	2nd step: enrichment culture with Ecoli on agar platec	3rd step: axenic culture in PYGc	Chlamydial PCR detection and DAPIb
	W-1	Drainage	4	Moist	0	0	0	0
	W-2	Drainage	8	Moist	1	1	1	0
	W-3	Drainage	2	Moist	0	0	0	0
	W-4	Drainage	2	Moist	0	0	0	0
	W-5	Drainage	12	Moist	0	0	0	0
	W-6	Drainage	11	Moist	0	0	0	0
	W-7	Drainage	10	Moist	0	0	0	0
	W-8	Drainage	9	Moist	1	1	0	0
	W-9	Drainage	7	Moist	1	1	1	1
	W-10	Drainage	6	Moist	0	0	0	0
	W-11	Drainage	5	Moist	0	0	0	0
	W-12	Drainage	1	Moist	0	0	0	0
	W-13	Drainage	1	Moist	0	0	0	0
	W-14	Drainage	1	Moist	0	0	0	0
	W-15	Drainage	2	Moist	0	0	0	0
	W-16	Drainage	2	Moist	0	0	0	0
	W-17	Drainage	3	Moist	0	0	0	0
	W-18	Drainage	3	Moist	1	1	0	0
	W-19	Sink	2	Moist	1	1	0	0
	W-20	Sink	2	Moist	1	1	0	0
	Y-1	Floor	2	Dry	0	0	0	0
	Y-2	Floor	4	Dry	0	0	0	0
	Y-3	Floor	1	Dry	0	0	0	0
	Y-4	Floor	1	Dry	0	0	0	0
	Y-5	Floor	1	Dry	0	0	0	0
	Y-6	Floor	1	Dry	1	1	1	0
	Y-7	Floor	1	Dry	1	1	0	0
	Y-8	Floor	1	Dry	0	0	0	0
	Y-9	Floor	2	Dry	0	0	0	0
	Y-10	Floor	3	Dry	0	0	0	0
	Y-11	Floor	1	Dry	0	0	0	0
	Y-12	Floor	2	Dry	0	0	0	0
	Y-13	Floor	2	Dry	0	0	0	0
	Y-14	Floor	2	Dry	0	0	0	0
	Y-15	Floor	2	Dry	0	0	0	0
	Y-16	Floor	2	Dry	0	0	0	0
	Y-17	Floor	5	Dry	0	0	0	0
	Y-18	Floor	6	Dry	0	0	0	0
	Y-19	Floor	7	Dry	0	0	0	0
	Y-20	Floor	8	Dry	0	0	0	0
	Y-21	Floor	9	Dry	0	0	0	0
	Y-22	Floor	10	Dry	0	0	0	0
	Y-23	Floor	11	Dry	0	0	0	0
	Y-24	Floor	12	Dry	0	0	0	0
	Y-25	Floor	2	Dry	0	0	0	0
	Y-26	Floor	1	Dry	0	0	0	0
	Y-27	Floor	-1	Dry	0	0	0	0
	Y-28	Floor	-1	Dry	0	0	0	0
	Y-29	Floor	1	Dry	0	0	0	0
	Y-30	Floor	3	Dry	0	0	0	0
	aAll drainages and sinks are located at public toilet for handwasjing, and main entrance is located at 1st floor
	b1/0, Positive/ negative
	c1/0, Successfully cultured/ failed to culture
	Continued
	Summer trial: 8/2-8/5, 2012
	Sample name	Sampling placea	Floor	Condition	1st step: Amoebal PCRb	2nd step: enrichment culture with Ecoli on agar platec	3rd step: axenic culture in PYGc	Chlamydial PCR detection and DAPIb
	W-1	Drainage	4	Moist	0	0	0	0
	W-2	Drainage	8	Moist	0	0	0	0
	W-3	Drainage	2	Moist	0	0	0	0
	W-4	Drainage	2	Moist	1	1	0	0
	W-5	Drainage	12	Moist	1	1	1	0
	W-6	Drainage	11	Moist	0	0	0	0
	W-7	Drainage	10	Moist	0	0	0	0
	W-8	Drainage	9	Moist	1	1	0	0
	W-9	Drainage	7	Moist	0	0	0	0
	W-10	Drainage	6	Moist	0	0	0	0
	W-11	Drainage	5	Moist	1	1	1	0
	W-12	Drainage	1	Moist	1	1	1	0
	W-13	Drainage	1	Moist	1	1	0	1
	W-14	Drainage	1	Moist	0	0	0	0
	W-15	Drainage	2	Moist	1	1	0	1
	W-16	Drainage	2	Moist	0	0	0	0
	W-17	Drainage	3	Moist	0	0	0	0
	W-18	Drainage	3	Moist	0	0	0	0
	W-19	Sink	2	Moist	1	1	0	0
	W-20	Sink	2	Moist	1	1	0	0
	Y-1	Floor	2	Dry	0	0	0	0
	Y-2	Floor	4	Dry	0	0	0	0
	Y-3	Floor	1	Dry	0	0	0	0
	Y-4	Floor	1	Dry	0	0	0	0
	Y-5	Floor	1	Dry	1	1	0	0
	Y-6	Floor	1	Dry	1	1	1	0
	Y-7	Floor	1	Dry	0	0	0	0
	Y-8	Floor	1	Dry	0	0	0	0
	Y-9	Floor	2	Dry	0	0	0	0
	Y-10	Floor	3	Dry	0	0	0	0
	Y-11	Floor	1	Dry	1	1	1	0
	Y-12	Floor	2	Dry	0	0	0	0
	Y-13	Floor	2	Dry	0	0	0	0
	Y-14	Floor	2	Dry	0	0	0	0
	Y-15	Floor	2	Dry	0	0	0	0
	Y-16	Floor	2	Dry	0	0	0	0
	Y-17	Floor	5	Dry	0	0	0	0
	Y-18	Floor	6	Dry	0	0	0	0
	Y-19	Floor	7	Dry	0	0	0	0
	Y-20	Floor	8	Dry	1	1	1	1
	Y-21	Floor	9	Dry	0	0	0	0
	Y-22	Floor	10	Dry	0	0	0	0
	Y-23	Floor	11	Dry	1	1	1	1
	Y-24	Floor	12	Dry	0	0	0	0
	Y-25	Floor	2	Dry	0	0	0	0
	Y-26	Floor	1	Dry	0	0	0	0
	Y-27	Floor	-1	Dry	0	0	0	0
	Y-28	Floor	-1	Dry	1	1	1	0
	Y-29	Floor	1	Dry	0	0	0	0
	Y-30	Floor	3	Dry	0	0	0	0
	aAll drainages and sinks are located at public toilet for handwasjing, and main entrance is located at 1st floor
	b1/0, Positive/ negative
	c1/0, Successfully cultured/ failed to culture
